# Supplementary material for: Use of video surveillance to measure the influences of habitat management and landscape composition on pollinator visitation and pollen deposition in pumpkin (Cucurbita pepo) agroecosystems
Source: PeerJ. 2015 Nov 5;3:e1342. doi: 10.7717/peerj.1342 (PMC4647596; doi:10.7717/peerj.1342)
Supplement: Supplemental Information 3 [file peerj-03-1342-s003.xlsx]

## Sheet: Bee Activity 2011
site	sex	all	hb	bb	sb	hbtime	bbtime	sbtime	pctfield1500	pctforage1500	pctfruitveg1500	pctforest1500	pctgrassland1500	pcturban1500	pctturf1500	pctfield1000	pctforage1000	pctfruitveg1000	pctforest1000	pctgrassland1000	pcturban1000	pctturf1000	pctfield500	pctforage500	pctfruitveg500	pctforest500	pctgrassland500	pcturban500	pctturf500
BA	1	28.3333	23	2	3.33333	0.147293	0.342708	1.56002	41.2555	5.0688	7.66997	15.7269	7.5705	6.882	6.2746	28.3133	5.8634	17.2198	16.7993	8.6928	9.3638	5.6097	29.2243	3.051	28.4905	21.0031	7.974	5.65	2.5287
FW	1	62	46.6667	5	9.33333	0.565921	0.165075	0.233908	41.0211	5.2859	0.44248	11.5864	17.0939	6.5847	2.7243	37.5512	8.9046	0.9956	7.9193	20.9331	10.2708	2.21875	19.5337	6.0853	2.3718	10.3248	36.981	19.6256	1.5897
JB	1	7.66667	3.33333	1.66667	2.66667	0.133623	0.197454	0.256626	59.3235	0	3.61883	7.5589	7.9293	5.2445	10.3869	71.8306	0	8.1427	4.8299	4.6123	3.1468	5.34781	72.2194	0	21.3525	1.6168	0.0608	0	0
KG	1	53.3333	0.666667	18.6667	33.6667	0.154514	0.721541	0.734209	30.8802	3.9384	3.73433	18.8311	15.8494	11.4232	6.4153	32.4866	4.6461	7.5984	13.6856	18.9425	8.4722	7.78832	55.7656	0.6391	3.711	5.7151	20.7782	5.0854	1.5471
RC	1	33	4.33333	1	26.3333	0.260069	0.259896	0.449539	20.4633	2.0867	2.25475	33.376	8.6755	6.2059	14.6015	18.1023	2.5486	4.2218	31.4599	11.4246	5.9511	16.7963	8.427	0	9.819	36.1858	11.0197	7.6474	10.9364
ST	1	65	38	16.6667	9	0.209285	0.680742	0.511998	27.2706	5.5614	3.31853	31.272	14.1576	5.4357	3.3612	27.3105	5.3376	5.6465	34.0616	14.0324	5.4288	6.3468	24.8514	4.5811	20.4593	30.0297	17.9609	1.9219	0.0207
TG	1	51.6667	29	4.33333	18.3333	0.952563	0.560282	0.920784	46.5542	12.1091	0.6506	21.9785	3.0833	7.4129	3.4339	49.2866	15.3168	1.4639	19.376	1.6987	9.2203	1.8164	45.3673	21.8332	5.8564	14.994	0.9221	7.5704	3.456
TP	1	34.6667	0.666667	0	33	0.0664931	0	1.20481	29.7067	3.9973	1.69967	38.1094	7.9003	7.5998	3.876	35.1232	5.7937	3.7603	34.9998	6.1102	8.0368	4.2889	53.4416	0.9328	1.1457	34.6991	1.1792	2.6977	4.0106
WY	1	68.6667	0.666667	41	24.6667	0.0649306	0.586566	0.404976	3.5387	1.2448	1.036	37.9874	6.2955	29.6897	15.6403	4.1524	0	2.3311	41.7515	4.4709	31.8665	13.0636	8.227	0	9.3252	45.6851	2.6505	20.8008	10.0307
BA	2	41	36.6667	0.666667	3.33333	1.67925	0.169618	1.80122	41.2555	5.0688	7.66997	15.7269	7.5705	6.882	6.2746	28.3133	5.8634	17.2198	16.7993	8.6928	9.3638	5.6097	29.2243	3.051	28.4905	21.0031	7.974	5.65	2.5287
FW	2	79.6667	64	3	12.3333	1.42929	0.296788	0.082297	41.0211	5.2859	0.44248	11.5864	17.0939	6.5847	2.7243	37.5512	8.9046	0.9956	7.9193	20.9331	10.2708	2.21875	19.5337	6.0853	2.3718	10.3248	36.981	19.6256	1.5897
JB	2	55	42.3333	7.66667	4.33333	1.89569	0.42008	0.226534	59.3235	0	3.61883	7.5589	7.9293	5.2445	10.3869	71.8306	0	8.1427	4.8299	4.6123	3.1468	5.34781	72.2194	0	21.3525	1.6168	0.0608	0	0
KG	2	112.333	53.6667	37.6667	21	2.11205	0.806112	0.407683	30.8802	3.9384	3.73433	18.8311	15.8494	11.4232	6.4153	32.4866	4.6461	7.5984	13.6856	18.9425	8.4722	7.78832	55.7656	0.6391	3.711	5.7151	20.7782	5.0854	1.5471
RC	2	87.3333	44	2.66667	40.6667	1.9358	0.33099	0.730731	20.4633	2.0867	2.25475	33.376	8.6755	6.2059	14.6015	18.1023	2.5486	4.2218	31.4599	11.4246	5.9511	16.7963	8.427	0	9.819	36.1858	11.0197	7.6474	10.9364
ST	2	66.3333	53	11.3333	1.33333	1.69423	1.02277	0.855035	27.2706	5.5614	3.31853	31.272	14.1576	5.4357	3.3612	27.3105	5.3376	5.6465	34.0616	14.0324	5.4288	6.3468	24.8514	4.5811	20.4593	30.0297	17.9609	1.9219	0.0207
TG	2	37.3333	25.6667	5.33333	6.33333	1.63879	0.144867	1.1801	46.5542	12.1091	0.6506	21.9785	3.0833	7.4129	3.4339	49.2866	15.3168	1.4639	19.376	1.6987	9.2203	1.8164	45.3673	21.8332	5.8564	14.994	0.9221	7.5704	3.456
TP	2	29.3333	1.33333	0.333333	25.6667	0.636458	0.0194444	0.996632	29.7067	3.9973	1.69967	38.1094	7.9003	7.5998	3.876	35.1232	5.7937	3.7603	34.9998	6.1102	8.0368	4.2889	53.4416	0.9328	1.1457	34.6991	1.1792	2.6977	4.0106
WY	2	76.6667	8.66667	42.6667	24	0.84109	0.598933	0.346534	3.5387	1.2448	1.036	37.9874	6.2955	29.6897	15.6403	4.1524	0	2.3311	41.7515	4.4709	31.8665	13.0636	8.227	0	9.3252	45.6851	2.6505	20.8008	10.0307
