# Supplementary material for: Use of video surveillance to measure the influences of habitat management and landscape composition on pollinator visitation and pollen deposition in pumpkin (Cucurbita pepo) agroecosystems
Source: PeerJ. 2015 Nov 5;3:e1342. doi: 10.7717/peerj.1342 (PMC4647596; doi:10.7717/peerj.1342)
Supplement: Supplemental Information 4 [file peerj-03-1342-s004.xlsx]

## Sheet: T4 Pollen
Site	Pollen	TRT	pctfield1500	pctforage1500	pctfruitveg1500	pctforest1500	pctgrassland1500	pcturban1500	pctturf1500	pctfield1000	pctforage1000	pctfruitveg1000	pctforest1000	pctgrassland1000	pcturban1000	pctturf1000	pctfield500	pctforage500	pctfruitveg500	pctforest500	pctgrassland500	pcturban500	pctturf500
BAa	1670.22	2	42.72	0.13	4.33	13.89	5.56	12.64	9.44	51	0.29	1.43	13.93	7.05	8.56	8.53	59.55	0	0	20.56	7.38	6.68	5.56
FNc	4775.2	1	18.6521	5.96332	3.37159	35.4354	8.9664	3.30395	6.07156	10.8995	6.52574	7.5864	38.4193	10.5609	2.18592	7.1808	8.16871	19.7629	28.0252	29.2454	0.270054	0.348327	0
FWp	10880	3	36.7715	4.65981	2.65578	13.6742	10.3104	8.85573	3.9815	32.4529	7.90492	1.32733	12.0988	14.2028	12.3263	2.62896	17.8781	8.33912	4.2293	14.668	26.9247	24.4799	1.41707
JBa	6396	2	56.9539	0.798544	2.86631	11.5915	3.15884	8.56563	11.1127	67.2122	0	6.44949	5.02964	3.4994	4.08385	8.04009	64.4196	0	13.5965	0.960073	0	4.34106	0.851915
JBp	3891	3	62.1852	0.160687	2.51642	8.84795	2.68159	5.33019	9.06698	73.2323	0	5.66218	5.60717	0.836169	2.90409	5.15275	62.5663	0	21.5551	1.94452	0	0	0
KGc	3896.67	1	27.5782	0	4.60404	19.925	14.8593	9.38498	14.5499	37.1103	0	6.44531	16.0544	18.9126	9.79571	8.88149	54.1903	0	6.52258	6.40817	18.736	4.56362	4.44607
PKa	7529.33	2	12.8739	1.0767	0.0669964	46.1966	11.5178	12.9549	13.4157	20.4663	2.42269	0.150748	32.0377	11.741	19.1676	10.8118	21.6626	7.45914	0.603074	19.6066	4.25125	31.8457	5.17367
PKp	7246.86	3	12.8739	1.0767	0.0669964	46.1966	11.5178	12.9549	13.4157	20.4663	2.42269	0.150748	32.0377	11.741	19.1676	10.8118	21.6626	7.45914	0.603074	19.6066	4.25125	31.8457	5.17367
RCc	9329.33	1	14.326	0.155082	4.59973	37.6999	7.97488	6.1776	17.9171	15.4714	0	7.16798	33.7918	6.94081	6.42941	16.4387	9.52637	0	15.6844	39.8526	4.16408	6.29076	9.1647
RTa	3696	2	15.5942	1.54369	7.42086	25.0362	4.7865	8.15751	13.1898	17.5861	1.27808	12.9679	28.5448	3.88907	5.67947	11.5275	25.0998	0	26.8922	15.9466	0.791512	7.68598	19.2541
SCa	5757.33	2	71.6351	0.684161	0.119578	9.49083	1.37141	4.7522	7.11079	86.0676	0	0.269062	1.50234	2.29646	2.39678	4.88493	82.943	0	1.07639	0	5.26987	4.11575	6.51854
STc	8942	1	25.3625	4.93479	1.5968	35.9908	11.399	4.75913	4.05034	21.2992	6.15273	2.4424	39.2711	15.3736	5.16251	6.57888	46.0077	3.76815	6.56695	19.3475	18.2687	4.95073	0.162651
TGa	2370.67	2	51.0566	3.0474	1.12259	20.6169	4.29248	2.96032	6.04701	57.6895	3.31582	2.19251	19.3846	2.79166	2.92421	5.97492	70.0932	0.400406	8.7414	7.39517	1.10237	4.02753	7.08269
TGp	2573.33	3	48.0516	1.97144	1.0683	24.6429	2.1914	3.26499	6.96865	52.6031	2.12286	2.40378	21.6379	2.53403	3.52558	6.0534	53.8545	0	9.61639	23.7299	2.04026	2.07	3.48753
WEc	1731.43	1	58.2123	2.07027	0.255078	19.299	5.49193	4.49773	4.85784	72.4415	0.501118	0	14.2533	3.55812	3.37586	3.58817	76.2872	0	0	7.39761	2.89869	4.28601	5.46357
WYc	6578	1	3.50928	0	1.17295	39.6068	2.49208	34.1612	14.8607	4.40311	0	2.48261	44.5592	0.84031	36.5015	9.26599	4.12364	0	4.86912	49.8259	0	27.5069	10.0951
