# Supplementary material for: Use of video surveillance to measure the influences of habitat management and landscape composition on pollinator visitation and pollen deposition in pumpkin (Cucurbita pepo) agroecosystems
Source: PeerJ. 2015 Nov 5;3:e1342. doi: 10.7717/peerj.1342 (PMC4647596; doi:10.7717/peerj.1342)
Supplement: Supplemental Information 5 [file peerj-03-1342-s005.xlsx]

## Sheet: Sheet1
site	hb	bb	sb	hbt	bbt	sbt	TRT	pctfield1500	pctforage1500	pctfruitveg1500	pctforest1500	pctgrassland1500	pcturban1500	pctturf1500	pctfield1000	pctforage1000	pctfruitveg1000	pctforest1000	pctgrassland1000	pcturban1000	pctturf1000	pctfield500	pctforage500	pctfruitveg500	pctforest500	pctgrassland500	pcturban500	pctturf500
BAa	22.6667	5.33333	0	0.767539	0.36765	0	2	42.72	0.13	4.33	13.89	5.56	12.64	9.44	51	0.29	1.43	13.93	7.05	8.56	8.53	59.55	0	0	20.56	7.38	6.68	5.56
FNc	0.666667	57.5	1.66667	0.682407	0.910025	0.157133	1	18.6521	5.96332	3.37159	35.4354	8.9664	3.30395	6.07156	10.8995	6.52574	7.5864	38.4193	10.5609	2.18592	7.1808	8.16871	19.7629	28.0252	29.2454	0.270054	0.348327	0
FWp	0	50.3333	19.6667	0	4.81038	0.613478	3	36.7715	4.65981	2.65578	13.6742	10.3104	8.85573	3.9815	32.4529	7.90492	1.32733	12.0988	14.2028	12.3263	2.62896	17.8781	8.33912	4.2293	14.668	26.9247	24.4799	1.41707
JBa	3	45.6667	7.83333	0.472413	2.2879	0.399373	2	56.9539	0.798544	2.86631	11.5915	3.15884	8.56563	11.1127	67.2122	0	6.44949	5.02964	3.4994	4.08385	8.04009	64.4196	0	13.5965	0.960073	0	4.34106	0.851915
JBp	0.25	4.5	23.5	0.0625	1.65145	0.435175	3	62.1852	0.160687	2.51642	8.84795	2.68159	5.33019	9.06698	73.2323	0	5.66218	5.60717	0.836169	2.90409	5.15275	62.5663	0	21.5551	1.94452	0	0	0
KGc	7.66667	71	9.33333	1.18686	0.422637	0.682664	1	27.5782	0	4.60404	19.925	14.8593	9.38498	14.5499	37.1103	0	6.44531	16.0544	18.9126	9.79571	8.88149	54.1903	0	6.52258	6.40817	18.736	4.56362	4.44607
PKa	13.1667	97.5	8.16667	3.31338	0.657499	2.21591	2	12.8739	1.0767	0.0669964	46.1966	11.5178	12.9549	13.4157	20.4663	2.42269	0.150748	32.0377	11.741	19.1676	10.8118	21.6626	7.45914	0.603074	19.6066	4.25125	31.8457	5.17367
PKp	0.666667	64.3333	3.66667	0.168866	1.04725	0.500998	3	12.8739	1.0767	0.0669964	46.1966	11.5178	12.9549	13.4157	20.4663	2.42269	0.150748	32.0377	11.741	19.1676	10.8118	21.6626	7.45914	0.603074	19.6066	4.25125	31.8457	5.17367
RCc	7.33333	226.167	1.66667	2.24105	0.690099	0.0458767	1	14.326	0.155082	4.59973	37.6999	7.97488	6.1776	17.9171	15.4714	0	7.16798	33.7918	6.94081	6.42941	16.4387	9.52637	0	15.6844	39.8526	4.16408	6.29076	9.1647
RTa	0.8	46.2	1.6	0.515486	0.468442	1.17404	2	15.5942	1.54369	7.42086	25.0362	4.7865	8.15751	13.1898	17.5861	1.27808	12.9679	28.5448	3.88907	5.67947	11.5275	25.0998	0	26.8922	15.9466	0.791512	7.68598	19.2541
SCa	0	68.8333	3.83333	0	1.1026	0.670129	2	71.6351	0.684161	0.119578	9.49083	1.37141	4.7522	7.11079	86.0676	0	0.269062	1.50234	2.29646	2.39678	4.88493	82.943	0	1.07639	0	5.26987	4.11575	6.51854
STc	0.333333	149.333	17.1667	0.0994792	1.36585	0.362765	1	25.3625	4.93479	1.5968	35.9908	11.399	4.75913	4.05034	21.2992	6.15273	2.4424	39.2711	15.3736	5.16251	6.57888	46.0077	3.76815	6.56695	19.3475	18.2687	4.95073	0.162651
TGa	13	14.6667	5.16667	2.75104	1.15167	1.14893	2	51.0566	3.0474	1.12259	20.6169	4.29248	2.96032	6.04701	57.6895	3.31582	2.19251	19.3846	2.79166	2.92421	5.97492	70.0932	0.400406	8.7414	7.39517	1.10237	4.02753	7.08269
TGp	45	36.1667	0.333333	1.61878	0.628275	0.146528	3	48.0516	1.97144	1.0683	24.6429	2.1914	3.26499	6.96865	52.6031	2.12286	2.40378	21.6379	2.53403	3.52558	6.0534	53.8545	0	9.61639	23.7299	2.04026	2.07	3.48753
WEc	22.8333	9.5	22.1667	1.90754	0.722492	1.42429	1	58.2123	2.07027	0.255078	19.299	5.49193	4.49773	4.85784	72.4415	0.501118	0	14.2533	3.55812	3.37586	3.58817	76.2872	0	0	7.39761	2.89869	4.28601	5.46357
WYc	0.5	66	43	0.666493	1.2326	0.507944	1	3.50928	0	1.17295	39.6068	2.49208	34.1612	14.8607	4.40311	0	2.48261	44.5592	0.84031	36.5015	9.26599	4.12364	0	4.86912	49.8259	0	27.5069	10.0951
